# Supplementary material for: Klotho overexpression protects human cortical neurons from β-amyloid induced neuronal toxicity
Source: Mol Brain. 2025 Mar 28;18:27. doi: 10.1186/s13041-025-01199-6 (PMC11954210; doi:10.1186/s13041-025-01199-6)
Supplement: Supplementary file 3 — Table S3. Raw data of number of primary neurites quantified per neuron [file 13041_2025_1199_MOESM3_ESM.xlsx]

## Sheet: Table S3
		Number of primary dendrites/neuron
		0 Hour			24 Hours			48 Hours
		KL-	KL+		KL-	KL+		KL-	KL+
		4	2		3	1		2	2
		3	2		3	4		2	3
		3	3		5	2		2	2
		2	4		4	3		2	3
		2	2		2	2		2	3
		2	2		3	2		2	1
		4	3		4	2		2	3
		2	2		3	2		1	2
		2	2		2	2		2	2
		3	4		3	2		2	3
		4	3		3	2		3	4
		2	3		3	2		1	3
		3	2		2	2		1	3
		3	2		2	2		1	3
		3	3		3	2		1	2
		1	2		2	1		1	2
		2	2		2	2		1	2
		1	3		2	1		2	1
		1	2		2	2		1	2
		2	2		3	2		1	2
		3	3		2	3		1	2
		1	2		2	3		1	2
		3	3		3	2		1	3
		3	2		1	2		2	2
		2	4		1	4		3	1
		2	4		2	3		1	3
		1	3		3	3		2	3
		3	3		3	3		1	1
		2	3		2	2		1	3
		3	3		2	4		2	3
		2	3		2	3		1	2
		2	1		2	3		2	2
			2		1	2		1	2
			2		2	1		1	2
			3		2	3		1	3
			3		2	2		1	2
			3		2	2		2	3
			2		3	2		3	2
			2		3	3		2	3
			3		2	3		3	3
			3		2	2		2	2
			3		2	2		2	3
			2		3	2		2	2
			3		2	3		3	2
			3		2	4		1	2
			2		2	2		2	1
			2		2	3		3	2
			3		1	2		2	3
			4		2	3		1	2
					1	3		2	3
					1	2		2	3
					2	3		1	2
					3	2		1	2
					2	1		1	2
					2	2		1	3
					1	3		2	1
					1	3		1	2
					1	2		1	3
					2	2		2	2
					1	3		3	2
					2	4		2	2
					2	3		2	2
					3	3		5	3
					3	2		2	2
					2	4		2	2
					2	3		2	2
					2	2		1	2
					2	3		1	2
					2	2		3	3
					2	3		1	2
					2	3		3	3
					2	3		2	3
					3	3		2	2
					2	2		2	2
					3	2		1	2
					2	2		2	2
					3	2		1	3
					2	2		2	3
					2	2		1	1
					1	2		1	2
					3	2		2	1
					2	3		1	2
					2	3		1	2
					3	2		2	2
					2	1		3	2
					2	2		2	3
					3	2		1	1
					1	3		3	2
					2	3		2	2
					3	2		2	2
					2	4		1	2
						2		2	2
						4		1	2
								1	2
								1	3
								1	3
								1	2
								1	1
								2	2
								2	2
								1	2
								1	1
								2	2
								2	2
								1	2
								2	3
								1	3
								1	5
								1	4
								2	2
								3	3
								2	3
								2	2
								2	2
								2	5
								2	1
								2	2
								1	2
								2	2
								2
								1
								2
								4
								1
								2
								3
								2
								2
								2
								3
								1
								1
								1
								1
								1
								2
								3
